# Supplementary material for: Design and research of music teaching system based on virtual reality system in the context of education informatization
Source: PLoS One. 2023 Oct 5;18(10):e0285331. doi: 10.1371/journal.pone.0285331 (PMC10553831; doi:10.1371/journal.pone.0285331)
Supplement: S1 Data — (ZIP) [file pone.0285331.s001.zip]

Archive with 12 entries (11 files):
- data/
- data/fig1.vsdx
- data/fig2.vsdx
- data/fig3.vsdx
- data/fig4.vsdx
- data/fig5.vsdx
- data/fig6.vsdx
- data/fig7-8.xlsx
- data/fig7-a.opj
- data/fig7-b.opj
- data/fig8-a.opj
- data/fig8-b.opj
