# Supplementary material for: Design and research of music teaching system based on virtual reality system in the context of education informatization
Source: PLoS One. 2023 Oct 5;18(10):e0285331. doi: 10.1371/journal.pone.0285331 (PMC10553831; doi:10.1371/journal.pone.0285331)
Supplement: S1 Data — (ZIP) [file pone.0285331.s001.zip › data/fig7-8.xlsx]

## Sheet: fig7-a
79.82	11.513	74.88	5.654	80.71	6.152
91.97	9.318	84.93	5.51	89.3	7.136
83.47	9.383	76.11	6.347	78.68	6.873
79.75	12.048	76.17	6.427	86.94	8.103
81.09	11.182	79.29	6.819	81.25	7.652

## Sheet: fig7-b
82.24	16.312	80.97	6.61	83.76	10.257
86.31	12.841	81.37	6.075	87.04	6.975
85.16	11.6	82.35	6.382	89.85	7.238
89.15	15.534	81.87	6.684	88.71	7.364
78.57	12.879	73.23	6.623	82.25	8.263

## Sheet: fig8-a
10	0.41367	0.31415	0.2542	0.20743
15	0.3705	0.29137	0.22062	0.16906
20	0.34772	0.27458	0.20743	0.14748
25	0.32854	0.2494	0.18225	0.13789
30	0.30935	0.23022	0.16307	0.11391

## Sheet: fig8-b
10	0.44367	0.31415	0.2542	0.20743
15	0.3905	0.29137	0.22062	0.16906
20	0.34772	0.27458	0.20743	0.18748
25	0.32854	0.2494	0.18225	0.13789
30	0.30935	0.23022	0.16307	0.11391
